# Supplementary material for: Indolylazine Derivative Induces Chaperone Expression in Aged Neural Cells and Prevents the Progression of Alzheimer’s Disease
Source: Molecules. 2022 Dec 15;27(24):8950. doi: 10.3390/molecules27248950 (PMC9785687; doi:10.3390/molecules27248950)
Supplement: Supplementary file 1 [file molecules-27-08950-s001.zip]

Archive with 1 entries (1 files):
- molecules-2057128-supplementary.pdf
